# Supplementary material for: Developmental Toxic Effects of Thiram on Developing Zebrafish (Danio rerio) Embryos
Source: Toxics. 2022 Jul 4;10(7):369. doi: 10.3390/toxics10070369 (PMC9317679; doi:10.3390/toxics10070369)
Supplement: Supplementary file 1 [file toxics-10-00369-s001.zip]

Archive with 1 entries (1 files):
- toxics-1766712-supplementary.pdf
